# Supplementary material for: The advantages of radial trajectories for vessel-selective dynamic angiography with arterial spin labeling
Source: MAGMA. 2019 Aug 17;32(6):643–53. doi: 10.1007/s10334-019-00771-1 (PMC6825642; doi:10.1007/s10334-019-00771-1)
Supplement: Supplementary file 2 — Supplementary file2 Online Resource 2: Tables of raw SNR values for 2D dynamic VEPCASL angiography. (XLSX 14 kb) [file 10334_2019_771_MOESM2_ESM.xlsx]

## Sheet: Sheet1
Supplementary Information: SNR results
Article title:	The advantages of radial trajectories for vessel-selective dynamic angiography with arterial spin labeling
Journal:	Magnetic Resonance Materials in Physics, Biology and Medicine
Authors:	Eleanor S. K. Berry, Peter Jezzard, and Thomas W. Okell
Affiliations:	Wellcome Centre for Integrative Neuroimaging, FMRIB, Nuffield Department of Clinical Neurosciences, University of Oxford, Headley Way, Oxford, OX3 9DU, United Kingdom
Email:	tokell@fmrib.ox.ac.uk
bSSFP vs SPGR				Cartesian vs Radial
Protocol number	Description	SNR		Subject number	Vessel Number	Cartesian GRAPPA 4	Radial (x4.4)	Radial (x5.9)
1	SPGR Cartesian GRAPPA 4	3.43413		1	1	5.06817	13.2678	10.0993
2	SPGR Radial (x4.2)	4.63528		2	1	11.2382	17.8876	11.9924
3	SPGR Radial (x6.3)	3.73294		3	1	6.41667	16.9331	11.7951
4	bSSFP Cartesian GRAPPA 4	4.07592		4	1	10.1848	16.999	13.1414
5	bSSFP Radial (x4.4)	10.9718		5	1	9.06713	16.9485	10.8018
6	bSSFP Radial (x5.9)	8.45145		6	1	11.4844	16.5488	12.8153
				1	2	5.07211	13.1611	8.28648
	Mean SNR ratio bSSFP/SPGR:	1.99106		2	2	9.61547	25.7301	19.2015
				3	2	6.10853	14.9841	11.8931
				4	2	9.25807	16.0726	13.6174
				5	2	9.96407	19.6984	13.0661
				6	2	11.9158	18.5504	19.1996
				2	3	10.7313	19.8692	21.8856
				3	3	8.01992	12.5949	10.5742
				5	3	7.65059	19.9223	12.0091
				6	3	30.6143	40.5116	37.31
				2	4	9.44593	20.7409	19.108
				3	4	5.27265	12.0372	10.3256
				5	4	9.53581	25.2033	14.7192
				6	4	8.58455	18.5529	12.9443
					Mean:	9.76243	18.8107	14.7393
					SD:	5.21665	6.13277	6.24582
					SE:	1.16648	1.37133	1.39661
